# Supplementary material for: Landscape of Participant-Centric Initiatives for Medical Research in the United States, the United Kingdom, and Japan: Scoping Review
Source: J Med Internet Res. 2020 Aug 4;22(8):e16441. doi: 10.2196/16441 (PMC7435629; doi:10.2196/16441)
Supplement: Multimedia Appendix 3 [file jmir_v22i8e16441_app3.xlsx]

## Sheet: Table1. Kinds of PCIs
	Multimedia Appendix 3: the table of detailed characteristics of identified PCIs
	Table.1 Kinds of PCIs (detailed ver.)
	No.	Name of PCIｓ	Location	Internatilnal reach mandatea	Organization	Type of organizationb	Areas of focus	Launch year	Number of usersc
	1	23andMe	US	✓	23andMe	Industry	Diverse (more than 230)	2006	over 1,200,000
	2	PatientsLikeMe	US	✓	PatientsLikeMe	Industry	Diverse (more than 2800)	2006	over 600,000
	3	PEER	US		Genetic Alliance	NPO	Diverse (About 50)	2014	over 15,000
	4	GenomeConnect	US	✓	ClinGen	Research Institute	Diverse (genetic disorders)	2014	1400
	5	RUDY	UK	✓	University of Oxford	University	Fibrous Dysplasia, Vasculitis, Osteogenesis imperfecta etc	2014	993
	6	MoodNetwork	US		Massachusetts General Hospital	Research Hospital	Mood disorders	2015	Unknown
	7	mPower	US		Sage Bionetworks	NPO	Parkinson's disease	2015	15000
	8	J-RARE.net	Japan		ASRid	NPO	Distal Myopathy, relapsing polychondritis, Silver-Russell syndrome, Marfan syndrome etc	2013	at least 47
	9	ABOUT Network	US		Facing Our Risk of Cancer Empowered (FORCE) and University of South Florida (USF)	NPO, University	Hereditary breast cancer	2016	10500
	10	Arthritis Power	US		CreakyJoints	NPO	Rheumatoid Arthritis, Fibromyalgia, Inflammatory Bowel Disease etc	2014	15365
	11	IBD partners	US	✓	the Crohn's & Colitis Foundation and the University of North Carolina	NPO, University	Chron's Disease	2011	15680
	12	Rare Epilepsy Network(REN)	US	✓	Epilepsy Foundation of America (EFA)	NPO	Rare Epilepsy	2014	1392
	13	COPD PPRN	US	✓	COPD Foundation	NPO	Chronic Obstructive Pulmonary Disease, Asthma	2014	75000
	14	Health eHeart	US	✓	University of California, San Francisco (UCSF)	University	Cardiovascular diseases	2013	75000
	15	IAN	US		the Kennedy Krieger Institute	NPO	Developmental disorder (Autism Spectrum Disorder, Asperger Syndrome etc)	2006	over 20,000
	16	iConquerMS	US		the Accelerated Cure Project for MS,	NPO	Multiple sclerosis	2015	at least 3,100
	17	AD-PCPRN	US		Mayo Clinic	Research Hospital	Alzheimer's disease, dementia	2014	57000
	18	NephCure Kidney Network Patient Registry	US	✓	NephCure Kidney International	NPO	Pripmary nephrotic syndrome	2014	666
	19	PI CONNECT	US		Immune Deficiency Foundation	NPO	Primary immunodeficiency	Unknown	5040
	20	V-PPRN	US	✓	University of Pennsylvania	University	Behçet’s disease, Vasculitis, Polyarteritis nodosa, Takayasu’s arteritis etc	Unknown	Unknown
	21	MyApnea	US	✓	Brigham and Women's Hospital (BWH)	Research Hospital	Sleep apnea	2013	12677
		a. International reach mandate. Participants abroad can also register. b. NPO includes patient organizations and research organizations. c. Number of registrants is based on information publicly available in July 2018.
